# Supplementary material for: Topological signatures of brain dynamics: persistent homology reveals individuality and brain–behavior links
Source: Front Hum Neurosci. 2025 May 30;19:1607941. doi: 10.3389/fnhum.2025.1607941 (PMC12163041; doi:10.3389/fnhum.2025.1607941)
Supplement: Supplementary file 1 [file Table_1.xlsx]

## Sheet: HCP_behavior_category_pc_weight
HCP Categorized Behavioral PC1-Weights (Ascending)
category	behavior	weight		category	behavior	weight		category	behavior	weight		category	behavior	weight		category	behavior	weight		category	behavior	weight
Cognition	CogTotalComp_AgeAdj	-0.242891		Emotion	EmotSupp_Unadj	-0.255176		Personality	NEOFAC_E	-0.496666		Psychiatric and Life Function	SSAGA_Agoraphobia	0.0281909		Sensory	Taste_AgeAdj	-0.55642		Substance Use	SSAGA_Alc_Hvy_Frq_5plus	-0.190202
Cognition	CogTotalComp_Unadj	-0.241207		Emotion	PosAffect_Unadj	-0.253431		Personality	NEOFAC_C	-0.494862		Psychiatric and Life Function	SSAGA_PanicDisorder	0.0416715		Sensory	Taste_Unadj	-0.555458		Substance Use	SSAGA_Alc_12_Frq_5plus	-0.188433
Cognition	CogEarlyComp_AgeAdj	-0.212852		Emotion	LifeSatisf_Unadj	-0.252459		Personality	NEOFAC_A	-0.447585		Psychiatric and Life Function	SSAGA_ChildhoodConduct	0.0608472		Sensory	PainIntens_RawScore	-0.230775		Substance Use	SSAGA_Alc_Hvy_Frq	-0.17979
Cognition	CogEarlyComp_Unadj	-0.212298		Emotion	MeanPurp_Unadj	-0.236665		Personality	NEOFAC_O	-0.00348486		Psychiatric and Life Function	SSAGA_Depressive_Ep	0.0824371		Sensory	PainInterf_Tscore	-0.19578		Substance Use	SSAGA_Alc_12_Frq_Drk	-0.175943
Cognition	CogCrystalComp_AgeAdj	-0.207882		Emotion	Friendship_Unadj	-0.235008		Personality	NEOFAC_N	0.555059		Psychiatric and Life Function	SSAGA_Depressive_Sx	0.0872017		Sensory	Mars_Errs	-0.0934538		Substance Use	SSAGA_Alc_Hvy_Frq_Drk	-0.164539
Cognition	CogCrystalComp_Unadj	-0.206656		Emotion	SelfEff_Unadj	-0.217335						Psychiatric and Life Function	ASR_Intr_Raw	0.10683		Sensory	EVA_Denom	-0.057512		Substance Use	SSAGA_Alc_12_Frq	-0.16445
Cognition	ReadEng_AgeAdj	-0.19131		Emotion	InstruSupp_Unadj	-0.190825						Psychiatric and Life Function	DSM_Somp_Raw	0.15037		Sensory	Noise_Comp	-0.0388441		Substance Use	SSAGA_Alc_Age_1st_Use	-0.127537
Cognition	ReadEng_Unadj	-0.191127		Emotion	ER40HAP	-0.0256764						Psychiatric and Life Function	ASR_Rule_Raw	0.166346		Sensory	EVA_Num	-2.71051e-20		Substance Use	SSAGA_Mj_Age_1st_Use	-0.0626456
Cognition	PicVocab_AgeAdj	-0.190742		Emotion	ER40_CR	-0.0107137						Psychiatric and Life Function	DSM_Avoid_Raw	0.168174		Sensory	Correction	0.00201943		Substance Use	Avg_Weekend_Other_Alc_7days	-0.0018005
Cognition	CogFluidComp_Unadj	-0.190615		Emotion	ER40SAD	-0.0106678						Psychiatric and Life Function	ASR_Soma_Raw	0.1726		Sensory	Odor_Unadj	0.039443		Substance Use	Total_Other_Alc_7days	-0.000705064
Cognition	CogFluidComp_AgeAdj	-0.19024		Emotion	ER40FEAR	-0.0081428						Psychiatric and Life Function	ASR_Witd_Raw	0.172696		Sensory	Odor_AgeAdj	0.0412511		Substance Use	Avg_Weekday_Pipes_7days	0
Cognition	PicVocab_Unadj	-0.187994		Emotion	ER40NOE	-0.00596776						Psychiatric and Life Function	ASR_Thot_Raw	0.173963		Sensory	Mars_Log_Score	0.36687		Substance Use	Avg_Weekday_Other_Alc_7days	0.000979887
Cognition	PMAT24_A_CR	-0.156184		Emotion	ER40ANG	0.00765479						Psychiatric and Life Function	DSM_Antis_Raw	0.179358		Sensory	Mars_Final	0.372653		Substance Use	Total_Pipes_7days	0.00256803
Cognition	DDisc_SV_1yr_40K	-0.143884		Emotion	ER40_CRT	0.0154621						Psychiatric and Life Function	DSM_Inat_Raw	0.179423						Substance Use	Avg_Weekend_Pipes_7days	0.00256803
Cognition	DDisc_AUC_40K	-0.143698		Emotion	AngAggr_Unadj	0.121872						Psychiatric and Life Function	DSM_Hype_Raw	0.182788						Substance Use	Avg_Weekend_Malt_Liquor_7days	0.00823748
Cognition	ListSort_Unadj	-0.138133		Emotion	FearSomat_Unadj	0.138939						Psychiatric and Life Function	DSM_Anxi_Raw	0.185578						Substance Use	Avg_Weekday_Other_Tobacco_7days	0.0108304
Cognition	DDisc_SV_3yr_40K	-0.136961		Emotion	PercHostil_Unadj	0.21978						Psychiatric and Life Function	ASR_Aggr_Raw	0.196565						Substance Use	Total_Other_Tobacco_7days	0.0108895
Cognition	ListSort_AgeAdj	-0.136672		Emotion	AngHostil_Unadj	0.243616						Psychiatric and Life Function	ASR_Extn_T	0.198524						Substance Use	Avg_Weekend_Other_Tobacco_7days	0.0110158
Cognition	DDisc_SV_5yr_40K	-0.133857		Emotion	FearAffect_Unadj	0.252264						Psychiatric and Life Function	DSM_Adh_Raw	0.205788						Substance Use	Avg_Weekday_Malt_Liquor_7days	0.0171987
Cognition	VSPLOT_TC	-0.13373		Emotion	AngAffect_Unadj	0.263661						Psychiatric and Life Function	ASR_Attn_Raw	0.205964						Substance Use	Total_Malt_Liquor_7days	0.018796
Cognition	DDisc_AUC_200	-0.133533		Emotion	PercReject_Unadj	0.273179						Psychiatric and Life Function	ASR_Extn_Raw	0.20652						Substance Use	Avg_Weekday_Chew_7days	0.0222961
Cognition	CardSort_Unadj	-0.128619		Emotion	Loneliness_Unadj	0.290315						Psychiatric and Life Function	ASR_Anxd_Raw	0.207474						Substance Use	Total_Chew_7days	0.0226342
Cognition	CardSort_AgeAdj	-0.127173		Emotion	Sadness_Unadj	0.295078						Psychiatric and Life Function	DSM_Depr_Raw	0.210718						Substance Use	Avg_Weekend_Chew_7days	0.0233904
Cognition	DDisc_SV_1yr_200	-0.125627		Emotion	PercStress_Unadj	0.299673						Psychiatric and Life Function	ASR_Crit_Raw	0.21722						Substance Use	Avg_Weekend_Snuff_7days	0.0316604
Cognition	DDisc_SV_3yr_200	-0.123481										Psychiatric and Life Function	ASR_Oth_Raw	0.219206						Substance Use	Avg_Weekday_Snuff_7days	0.0318026
Cognition	PicSeq_AgeAdj	-0.120321										Psychiatric and Life Function	ASR_Intn_T	0.220273						Substance Use	Avg_Weekday_Cigars_7days	0.0323894
Cognition	PicSeq_Unadj	-0.120133										Psychiatric and Life Function	ASR_Intn_Raw	0.224907						Substance Use	Total_Snuff_7days	0.0324253
Cognition	DDisc_SV_6mo_200	-0.119812										Psychiatric and Life Function	ASR_TAO_Sum	0.236917						Substance Use	Avg_Weekend_Wine_7days	0.0367711
Cognition	DDisc_SV_5yr_200	-0.119781										Psychiatric and Life Function	ASR_Totp_T	0.245769						Substance Use	Total_Cigars_7days	0.0379232
Cognition	DDisc_SV_6mo_40K	-0.119413										Psychiatric and Life Function	ASR_Totp_Raw	0.252014						Substance Use	Avg_Weekday_Wine_7days	0.0441817
Cognition	Flanker_Unadj	-0.115086																		Substance Use	Total_Wine_7days	0.0481159
Cognition	Flanker_AgeAdj	-0.11452																		Substance Use	Avg_Weekend_Cigars_7days	0.0484324
Cognition	ProcSpeed_Unadj	-0.111341																		Substance Use	Avg_Weekend_Hard_Liquor_7days	0.0862644
Cognition	DDisc_SV_10yr_40K	-0.110575																		Substance Use	SSAGA_Alc_D4_Dp_Dx	0.0872619
Cognition	ProcSpeed_AgeAdj	-0.110277																		Substance Use	SSAGA_Times_Used_Stimulants	0.102694
Cognition	DDisc_SV_1mo_40K	-0.104236																		Substance Use	Avg_Weekday_Hard_Liquor_7days	0.106037
Cognition	DDisc_SV_10yr_200	-0.101218																		Substance Use	SSAGA_Times_Used_Sedatives	0.109458
Cognition	DDisc_SV_1mo_200	-0.0996159																		Substance Use	Total_Hard_Liquor_7days	0.115706
Cognition	IWRD_TOT	-0.0852725																		Substance Use	SSAGA_Alc_D4_Ab_Dx	0.115729
Cognition	PMAT24_A_RTCR	-0.0838723																		Substance Use	Times_Used_Any_Tobacco_Today	0.124498
Cognition	SCPT_SPEC	-0.0683886																		Substance Use	SSAGA_Times_Used_Opiates	0.124555
Cognition	SCPT_TN	-0.0683745																		Substance Use	SSAGA_Times_Used_Cocaine	0.125596
Cognition	SCPT_TP	-0.055666																		Substance Use	SSAGA_Mj_Ab_Dep	0.125603
Cognition	SCPT_SEN	-0.0556615																		Substance Use	SSAGA_Times_Used_Hallucinogens	0.136235
Cognition	VSPLOT_CRTE	-0.0135048																		Substance Use	Avg_Weekday_Cigarettes_7days	0.136302
Cognition	SCPT_LRNR	0.0149057																		Substance Use	SSAGA_Mj_Use	0.137927
Cognition	SCPT_TPRT	0.0167691																		Substance Use	Avg_Weekday_Any_Tobacco_7days	0.13921
Cognition	SCPT_FN	0.055666																		Substance Use	Total_Cigarettes_7days	0.140269
Cognition	IWRD_RTC	0.0620669																		Substance Use	Avg_Weekday_Beer_Wine_Cooler_7days	0.142228
Cognition	SCPT_FP	0.0683745																		Substance Use	Total_Any_Tobacco_7days	0.143203
Cognition	VSPLOT_OFF	0.141252																		Substance Use	Avg_Weekend_Cigarettes_7days	0.145452
Cognition	PMAT24_A_SI	0.146076																		Substance Use	Avg_Weekend_Beer_Wine_Cooler_7days	0.14554
																				Substance Use	SSAGA_Alc_D4_Dp_Sx	0.147199
																				Substance Use	SSAGA_TB_Still_Smoking	0.148097
																				Substance Use	Num_Days_Used_Any_Tobacco_7days	0.148569
																				Substance Use	Num_Days_Drank_7days	0.148677
																				Substance Use	Avg_Weekend_Any_Tobacco_7days	0.148788
																				Substance Use	SSAGA_Alc_D4_Ab_Sx	0.150273
																				Substance Use	SSAGA_TB_Smoking_History	0.156875
																				Substance Use	SSAGA_Alc_Hvy_Drinks_Per_Day	0.159032
																				Substance Use	SSAGA_Alc_12_Drinks_Per_Day	0.160922
																				Substance Use	SSAGA_Times_Used_Illicits	0.162671
																				Substance Use	Avg_Weekend_Drinks_7days	0.167148
																				Substance Use	Total_Beer_Wine_Cooler_7days	0.16958
																				Substance Use	Avg_Weekday_Drinks_7days	0.170319
																				Substance Use	SSAGA_Mj_Times_Used	0.174218
																				Substance Use	SSAGA_Alc_12_Max_Drinks	0.181585
																				Substance Use	SSAGA_Alc_Hvy_Max_Drinks	0.187459
																				Substance Use	Total_Drinks_7days	0.197921
