# Supplementary material for: Topological signatures of brain dynamics: persistent homology reveals individuality and brain–behavior links
Source: Front Hum Neurosci. 2025 May 30;19:1607941. doi: 10.3389/fnhum.2025.1607941 (PMC12163041; doi:10.3389/fnhum.2025.1607941)
Supplement: Supplementary file 2 [file Table_2.xlsx]

## Sheet: Sheet1
HCP Categorized Regression Result
method	Category	Pearson r	P value
PL	Cognition	0.27 ± 0.015	<0.05 *
Catch22	Cognition	0.28 ± 0.009
PL	Fluid Intelligence	0.17 ± 0.012	<0.001 ***
Catch22	Fluid Intelligence	0.15 ± 0.011
PL	Emotion	0.09 ± 0.018	<0.0001 ****
Catch22	Emotion	0.00 ± 0.027
PL	Personality	0.13 ± 0.012	<0.0001 ****
Catch22	Personality	-0.03 ± 0.012
PL	Psychiatric and Life Function	0.10 ± 0.019	<0.01 **
Catch22	Psychiatric and Life Function	0.06 ± 0.017
PL	Sensory	0.01 ± 0.023	<0.05 *
Catch22	Sensory	0.02 ± 0.015
PL	Substance Use	0.00 ± 0.023	<0.0001 ****
Catch22	Substance Use	0.05 ± 0.019
