# Supplementary material for: Topological signatures of brain dynamics: persistent homology reveals individuality and brain–behavior links
Source: Front Hum Neurosci. 2025 May 30;19:1607941. doi: 10.3389/fnhum.2025.1607941 (PMC12163041; doi:10.3389/fnhum.2025.1607941)
Supplement: Supplementary file 3 [file Table_3.xlsx]

## Sheet: Sheet1
FullDisplayName	Category	Assessment	ColumnHeader	Description
Father Drug or Alcohol Problems	Health and Family History	Family History of Psychiatric and Neurologic Disorders	FamHist_Fath_DrgAlc	Does the participant report that their father had drug or alcohol problems. Yes = 1, No = 0
NIH Toolbox Anger-Physical Aggression Survey: Unadjusted Scale Score	Emotion	Negative Affect (Sadness, Fear, Anger)	AngAggr_Unadj	This self-report measure assesses aggression as a behavioral component. The Unadjusted Scale Score has a Mean of 50, SD of 10. Higher scores are indicative of more reported physical aggression. Scores 1 SD or more below the mean (T ≤ 40) suggest low levels of physical aggression and scores 1 SD or more above the mean (T ≥ 60) suggest high levels of physical aggression.
ASR Thought Problems Raw Score (ASR_Thot_Raw)	Psychiatric and Life Function	Life Function (Achenbach Adult Self-Report, Syndrome Scales and DSM-Oriented Scale)	ASR_Thot_Raw	ASR Thought Problems (scale IV) Raw Score
ASR Rule Breaking Behavior Raw Score (ASR_Rule_Raw)	Psychiatric and Life Function	Life Function (Achenbach Adult Self-Report, Syndrome Scales and DSM-Oriented Scale)	ASR_Rule_Raw	ASR Rule Breaking Behavior (scale VII) Raw Score
Variable Short Penn Line Orientation: Total Positions Off for All Trials (VSPLOT_OFF)	Cognition	Spatial Orientation (Variable Short Penn Line Orientation Test)	VSPLOT_OFF	Penn Line Orientation: Total Positions Off for All Trials
Sleep (Pittsburgh Sleep Questionnaire) Total Score	Alertness	Sleep (Pittsburgh Sleep Questionnaire)	PSQI_Score	The total score across all items on the Pittsburgh Sleep Quality Index (PSQI) (Buysse et al., 1989).
Number days smoked/used ANY TOBACCO in past 7 days	Substance Use	Tobacco Use 7-Day Retrospective	Num_Days_Used_Any_Tobacco_7days	Number days smoked/used ANY TOBACCO in past 7 days. Asked on last day of HCP visit.
NIH Toolbox Perceived Stress Survey: Unadjusted Scale Score	Emotion	Stress and Self Efficacy (Perceived Stress, Self-Efficacy)	PercStress_Unadj	This is a self-report measure administered to ages 13-85 in CAT form that accesses how unpredictable, uncontrollable and overloadedrespondents find their lives. The Unadjusted Scale Score has a Mean of 50, SD of 10. Higher scores are indicative of more perceived stress. Scores 1 SD or more below the mean (T ≤ 40) suggest low levels of perceived stress and scores 1 SD or more above the mean (T ≥ 6…
NIH Toolbox List Sorting Working Memory Test: Unadjusted Scale Score	Cognition	Working Memory (List Sorting)	ListSort_Unadj	This task assesses working memory and requires the participant to sequence different visually- and orally-presented stimuli (foods and animals) into size order. List Sorting is a measure of working memory, tapping both information processing and storage. It is considered a “fluid ability” measure, with performance tending to peak in early adulthood and then declining across the life span. Higher …
NIH Toolbox List Sorting Working Memory Test: Age-Adjusted Scale Score	Cognition	Working Memory (List Sorting)	ListSort_AgeAdj	This task assesses working memory and requires the participant to sequence different visually- and orally-presented stimuli (foods and animals) into size order. List Sorting is a measure of working memory, tapping both information processing and storage. It is considered a “fluid ability” measure, with performance tending to peak in early adulthood and then declining across the life span. Higher …
Variable Short Penn Line Orientation: Total Number Correct (VSPLOT_TC)	Cognition	Spatial Orientation (Variable Short Penn Line Orientation Test)	VSPLOT_TC	Penn Line Orientation: Total Number Correct
NEO-FFI Agreeableness (NEOFAC_A)	Personality	Five Factor Model (NEO-FFI) Factor Summary Scores	NEOFAC_A	Agreeableness Scale Score NEO-FFI (McCrae and Costa 2004). Note: NEOFAC_A scores in ConnectomeDB before April 3, 2018, were incorrect due to a bug in scoring NEO Item #59. The maximum effect of the bug was +/- 4pts, depending on participant's answer on NEO Item #59.
Father None of the Above	Health and Family History	Family History of Psychiatric and Neurologic Disorders	FamHist_Fath_None	Does the participant report that their father had none of the previously listed disorders? Yes = 1, No = 0
NIH Toolbox General Life Satisfaction Survey: Unadjusted Scale Score	Emotion	Psychological Well-being (Positive Affect, Life Satisfaction, Meaning and Purpose)	LifeSatisf_Unadj	This self-report measure assesses global feelings and attitudes about one's life using a CAT format. The Unadjusted Scale Score has a Mean of 50, SD of 10. Higher scores are indicative of more general life satisfaction. Scores 1 SD or more below the mean (T ≤ 40) suggest low levels of general life satisfaction and scores 1 SD or more above the mean (T ≥ 60) suggest high levels of general life sat…
Delay Discounting: Area Under the Curve for Discounting of $40,000 (DDisc_AUC_40K)	Cognition	Self-regulation/Impulsivity (Delay Discounting)	DDisc_AUC_40K	Delay Discounting: Area Under the Curve (AUC) for Discounting of $40,000. A summary measure of Delay Discounting, the AUC discounting measure provides an index of how steeply the participant discounts a delayed reward of $40,000 (Myerson et al. 2001). Delay discounting describes the undervaluing of rewards that are delayed in time. It is illustrated by the fact that humans (and other animals) wil…
Delay Discounting: Area Under the Curve for Discounting of $200 (DDisc_AUC_200)	Cognition	Self-regulation/Impulsivity (Delay Discounting)	DDisc_AUC_200	Delay Discounting: Area Under the Curve (AUC) for Discounting of $200. A summary measure of Delay Discounting, the AUC discounting measure provides an index of how steeply the participant discounts a delayed reward of $200 (Myerson et al. 2001). Delay discounting describes the undervaluing of rewards that are delayed in time. It is illustrated by the fact that humans (and other animals) will ofte…
NIH Toolbox Picture Vocabulary Test: Age-Adjusted Scale Score	Cognition	Language/Vocabulary Comprehension (Picture Vocabulary)	PicVocab_AgeAdj	The Picture Vocabulary Test is a CAT format measure of general vocabulary knowledge for ages 3-85 and is considered to be a strong measure of crystallized abilities (those abilities that are more dependent upon past learning experiences and are consistent across the lifespan). The participant is presented with an audio recording of a word and four photographic images on the computer screen and is…
NIH Toolbox Picture Vocabulary Test: Unadjusted Scale Score	Cognition	Language/Vocabulary Comprehension (Picture Vocabulary)	PicVocab_Unadj	The Picture Vocabulary Test is a CAT format measure of general vocabulary knowledge for ages 3-85 and is considered to be a strong measure of crystallized abilities (those abilities that are more dependent upon past learning experiences and are consistent across the lifespan). The participant is presented with an audio recording of a word and four photographic images on the computer screen and is…
